# Supplementary material for: The Chick Embryo Xenograft Model for Malignant Pleural Mesothelioma: A Cost and Time Efficient 3Rs Model for Drug Target Evaluation
Source: Cancers (Basel). 2022 Nov 26;14(23):5836. doi: 10.3390/cancers14235836 (PMC9740959; doi:10.3390/cancers14235836)
Supplement: Supplementary file 1 [file cancers-14-05836-s001.zip]

Archive with 1 entries (1 files):
- cancers-2056424-supplementary.pdf
